# Supplementary material for: Membrane Chromatography-Based Downstream Processing for Cell-Culture Produced Influenza Vaccines
Source: Vaccines (Basel). 2022 Aug 13;10(8):1310. doi: 10.3390/vaccines10081310 (PMC9414887; doi:10.3390/vaccines10081310)
Supplement: Supplementary file 1 [file vaccines-10-01310-s001.zip]

Archive with 1 entries (1 files):
- vaccines-1806231-supplementary.pdf
